# Supplementary material for: TGF-β Induction of miR-143/145 Is Associated to Exercise Response by Influencing Differentiation and Insulin Signaling Molecules in Human Skeletal Muscle
Source: Cells. 2021 Dec 7;10(12):3443. doi: 10.3390/cells10123443 (PMC8700369; doi:10.3390/cells10123443)
Supplement: Supplementary file 1 [file cells-10-03443-s001.zip]

Archive with 1 entries (1 files):
- cells-1473823-supplementary.pdf
